# Supplementary material for: Application of Flow Cytometry Using Advanced Chromatin Analyses for Assessing Changes in Sperm Structure and DNA Integrity in a Porcine Model
Source: Int J Mol Sci. 2024 Feb 6;25(4):1953. doi: 10.3390/ijms25041953 (PMC10888687; doi:10.3390/ijms25041953)
Supplement: Supplementary file 1 [file ijms-25-01953-s001.zip]

Archive with 1 entries (1 files):
- ijms-2814705-SI.pdf
